# Supplementary material for: Prevalence of Gastrointestinal Symptoms in Chinese Community-Dwelling Adults with and without Diabetes
Source: Nutrients. 2022 Aug 26;14(17):3506. doi: 10.3390/nu14173506 (PMC9459935; doi:10.3390/nu14173506)
Supplement: Supplementary file 1 [file nutrients-14-03506-s001.zip]

Archive with 1 entries (1 files):
- nutrients-1852255-supplementary.pdf
